# Supplementary material for: Epoxidation of Methyl Esters as Valuable Biomolecules: Monitoring of Reaction
Source: Molecules. 2023 Mar 21;28(6):2819. doi: 10.3390/molecules28062819 (PMC10053758; doi:10.3390/molecules28062819)
Supplement: Supplementary file 1 [file molecules-28-02819-s001.zip]

Archive with 1 entries (1 files):
- molecules-2243631-SI.pdf
